# Supplementary material for: Dpb4 promotes resection of DNA double-strand breaks and checkpoint activation by acting in two different protein complexes
Source: Nat Commun. 2021 Aug 6;12:4750. doi: 10.1038/s41467-021-25090-9 (PMC8346560; doi:10.1038/s41467-021-25090-9)
Supplement: Supplementary file 4 — Source Data [file 41467_2021_25090_MOESM4_ESM.xlsx]

## Sheet: Figure 2b
		Minutes	r2			r3			r4+r5			r6
	wt
		30	4.56	11.27	7.69	0	0	0	0	0	0	0	0	0
		45	18.59	12.11	14.94	1.07	2.32	0.88	0	0	0	0	0	0			p-value
		60	23.12	14.25	18.99	2.49	3.52	4.12	0	0	0	0	0	0			r2				r3
		75	20.66	27.02	15.05	9.81	7.7	5.64	1.04	2.61	4.01	0	0	0				t-test wt-dpb4D	t-test dpb4D-dpb4-A62S	t-test wt-dpb4-A62S		t-test wt-dpb4D	t-test dpb4D-dpb4-A62S	t-test wt-dpb4-A62S
		90	23.41	26.65	18.83	8.23	16.88	12.74	4.96	8.21	6.61512	0.27	1.11101	1.51			30	0.0293556	0.0273088	0.137892	30	/	0	0
		120	19.25	16.32	24.29	14.29	9.98	18.64	15.68	12.23	19.68	6.24	4.01	5.21			45	0.00780986	0.0148772	0.048557	45	0.0344733	0	0.0344733
		150	21.58	13.97	17.24	11.27	19.11	15.56	16.96	19.02	14.22	13.85	11.09	16.75			60	0.0193787	0.146563	0.0397035	60	0.00208479	0.0811658	0.0153487
																	75	0.028638	0.178868	0.0491851	75	0.00965938	0.0666392	0.0372569
	dpb4D																90	0.012084	0.745589	0.0351849	90	0.0278652	0.492247	0.0391376
		30	1.88	1.02416	1.11565	0	0	0	0	0	0	0	0	0			120	0.040951	0.588201	0.0497664	120	0.0278408	0.0458717	0.253843
		45	2.94	4.51113	6.49	0	0	0	0	0	0	0	0	0			150	0.0373792	0.616177	0.0474713	150	0.0148085	0.0223024	0.078513
		60	3.65	10.02	6.89	0	0	0	0	0	0	0	0	0			r4+r5				r6
		75	10.83	8.25	4.95	0.05	0.18	2.58	0	0	0	0	0	0				t-test wt-dpb4D	t-test dpb4D-dpb4-A62S	t-test wt-dpb4-A62S		t-test wt-dpb4D	t-test dpb4D-dpb4-A62S	t-test wt-dpb4-A62S
		90	6.51	13.34	9.74	5.33	0.84	3.17	1.43	2.45	0.22	0	0	0			30	0	0	0	30	0	0	0
		120	5.89	9.91	14.21	7.02	4.89468	2.75	5.58	2.77	4.16	1.22	1.64	1.24			45	0	0	0	45	0	0	0
		150	7.91	12.02	9.82	5.01	6.99	3.9	1.65	5.07	8.17	2.61655	0.23	4.89			60	0	0	0	60	0	0	0
																	75	0.0408806	0.0789188	0.213177	75	0	0	0
	dpb4-A62S																90	0.0100828	0.251255	0.0229911	90	0.0577692	0	0.0577692
		30	2.68	4.11	5.22	0	0	0	0	0	0	0	0	0			120	0.00706458	0.023028	0.0290675	120	0.00453985	0.0154984	0.0376514
		45	9.61	10.79	8.52	0	0	0	0	0	0	0	0	0			150	0.00734015	0.0460429	0.0271313	150	0.00589724	0.0406032	0.234352
		60	12.17	8.89	10.66	0.846545	1.58	0.25	0	0	0	0	0	0
		75	10.65	12.47	9.98	2.45	4.65	3.51	2.02	0.45	0.846465	0	0	0										p<0,05
		90	11.19	5.84	16.33	6.56	3.25	3.36	2.53	3.65	1.51	0	0	0										p<0,01
		120	11.7655	8.65	14.89	7.84	10.43	13.01	8.21	6.87	9.6	2.51	2.59	3.61										p<0,005
		150	11.2135	8.85	12.21	8.25	9.74	11.01	12.5	11.25	9.23	13.24	11.12	6.02
			Mean						Std deviation
			Minutes	R2	R3	R4+R5	R6		Minutes	R2	R3	R4+R5	R6
			wt						wt
			30	7.84	0	0	0		30	3.35751	0	0	0
			45	15.2133	1.42333	0	0		45	3.24864	0.782326	0	0
			60	18.7867	3.37667	0	0		60	4.43849	0.824399	0	0
			75	20.91	7.71667	2.55333	0		75	5.98891	2.08505	1.48581	0
			90	22.9633	12.6167	6.59504	0.963669		90	3.92909	4.32632	1.62509	0.632994
			120	19.9533	14.3033	15.8633	5.15333		120	4.03128	4.33002	3.72838	1.11608
			150	17.5967	15.3133	16.7333	13.8967		150	3.81752	3.92582	2.40801	2.83029
			dpb4D						dpb4D
			30	1.33994	0	0	0		30	0.46994	0	0	0
			45	4.64704	0	0	0		45	1.7789	0	0	0
			60	6.85333	0	0	0		60	3.18516	0	0	0
			75	8.01	0.936667	0	0		75	2.94734	1.42465	0	0
			90	9.86333	3.11333	1.36667	0		90	3.41667	2.24554	1.11635	0
			120	10.0033	4.88823	4.17	1.36667		120	4.16079	2.13501	1.40503	0.236925
			150	9.91667	5.3	4.96333	2.57885		150	2.0567	1.56528	3.26131	2.33023
			dpb4-A62S						dpb4-A62S
			30	4.00333	0	0	0		30	1.27336	0	0	0
			45	9.64	0	0	0		45	1.1353	0	0	0
			60	10.5733	0.892182	0	0		60	1.64172	0.666173	0	0
			75	11.0333	3.53667	1.10549	0		75	1.2885	1.10024	0.816422	0
			90	11.12	4.39	2.56333	0		90	5.24535	1.88008	1.07039	0
			120	11.7685	10.4267	8.22667	2.90333		120	3.12	2.585	1.36508	0.613297
			150	10.7578	9.66667	10.9933	10.1267		150	1.72573	1.38146	1.65004	3.71108

## Sheet: Figure 2c
Mre11-Myc
0.2 kb from DSB									p-value 0.2 kb
		wt
					Mean	Std deviation			t-test wt-dpb4D		t-test wt-dpb4-A62S		t-test dpb4-A62S-dpb4D
Time (hr)	0	2.51	2.78	2.89	2.72667	0.195533
	1	53.21	56.34	62.63	57.3933	4.79752		1h	0.00119683	***	0.000966573	***	0.454537	ns
	2	93.02	89.11	83.44	88.5233	4.81687		2h	0.00195878	***	0.00496371	***	0.024563	*
	3	112.29	123.76	127.11	121.053	7.77191		3h	0.000995596	***	0.00497541	***	0.0456352	*
		dpb4D											*p<0,05
					Mean	Std deviation							***p<0,005
Time (hr)	0	3.59	2.56	2.25	2.8	0.701498							ns: not significant
	1	25.14	21.97	30.95	26.02	4.55422
	2	60.03	45.98	53.14	53.05	7.02543
	3	80.15	70.18	74.96	75.0967	4.9864
		dpb4-A62S
					Mean	Std deviation
Time (hr)	0	3.01	2.98	2.32	2.77	0.39
	1	31.98	28.24	25.76	28.66	3.1312
	2	66.87	67.11	73.21	69.0633	3.59312
	3	90.01	81.5	94	88.5033	6.38475
		No tag
					Mean	Std deviation
Time (hr)	0	2.13	2.34	2.19	2.22	0.108167
	1	2.98	2.64	2.01	2.54333	0.492172
	2	2.48	2.97	3.2	2.88333	0.367741
	3	3.28	3.87	3.74	3.63	0.31
0.6 kb from DSB									p-value 0.6 kb
		wt
					Mean	Std deviation			t-test wt-dpb4D		t-test wt-dpb4-A62S		t-test dpb4-A62S-dpb4D
Time (hr)	0	2.54	2.65	1.61	2.26667	0.571343
	1	49.24	50.64	53.26	51.0467	2.04062		1h	0.00237299	***	0.00484806	***	0.175939	ns
	2	74.88	75.83	68.78	73.1633	3.82568		2h	0.00141114	***	0.00494157	***	0.132572	ns
	3	118.34	117.04	109.25	114.877	4.916		3h	0.00126157	***	0.00498485	***	0.011467	*
		dpb4D											*p<0,05
					Mean	Std deviation							***p<0,005
Time (hr)	0	2.35	2.24	1.41	2	0.513907							ns: not significant
	1	34.21	23.71	28.1	28.6733	5.27343
	2	52.02	46.25	43.86	47.3767	4.19505
	3	68.08	45.27	56.98	56.7767	11.4064
		dpb4-A62S
					Mean	Std deviation
Time (hr)	0	2.45	2.22	1.39	2.02	0.557584
	1	37.21	38.24	30.13	35.1933	4.41511
	2	52.88	59.01	50.28	54.0567	4.48237
	3	95.14	83.24	90.81	89.73	6.02306
		No tag
					Mean	Std deviation
Time (hr)	0	2.14	2.17	2.48	2.26333	0.188237
	1	2.65	2.89	3.64	3.06	0.51643
	2	3.01	2.96	3.47	3.14667	0.281129
	3	4.81	4.54	4.71	4.68667	0.136504

## Sheet: Figure 2d
									ANTIBODY: ANTI-MYC (9E10)

## Sheet: Figure 2e
	Histone H2A in G2																						Histone H3 in G2
	0.2 kb from DSB									p-value 0.2 kb													0.2 kb from DSB
			wt																						wt							p-value 0.2 kb
			log2			Mean	Std deviation			t-test wt-dpb4D		t-test wt-dpb4-A62S		t-test dpb4D-dpb4-A62S											log2			Mean	Std deviation			t-test wt-dpb4D		t-test wt-dpb4-A62S		t-test dpb4D-dpb4-A62S
	Time (hr)	0	0	0	0	0	0																Time (hr)	0	0	0	0	0	0
		1	-0.62	-0.69	-0.53	-0.613333	0.0802081		1h	0.000344269	***	0.00177572	***	0.00039358	***									1	-1.01	-1.18	-0.92	-1.03667	0.132035		1h	0.000318155	***	0.00425034	***	0.00441474	***
		2	-0.81	-1.08	-1.41	-1.1	0.3005		2h	0.00607304	**	0.0119803	*	0.110568	ns									2	-1.21	-1.25	-1.12	-1.19333	0.0665833		2h	0.000305716	***	0.00447076	***	0.00459894	***
		3	-1.31	-1.19	-1.09	-1.19667	0.110151		3h	9.6489e-05	***	0.00439961	***	0.000384062	***									3	-1.51	-1.49	-1.41	-1.47	0.052915		3h	5.12874e-05	***	0.00221313	***	0.000174399	***
			dpb4D											*p<0,05											dpb4D											***p<0,005
			log2			Mean	Std deviation							**p<0,01											log2			Mean	Std deviation
	Time (hr)	0	0	0	0	0	0							***p<0,005									Time (hr)	0	0	0	0	0	0
		1	-0.08	-0.08	-0.04	-0.0666667	0.023094							ns: not significant										1	-0.12	-0.15	-0.16	-0.143333	0.0208167
		2	-0.2	-0.18	-0.15	-0.176667	0.0251661																	2	-0.32	-0.07	-0.25	-0.213333	0.12897
		3	-0.05	-0.07	-0.15	-0.09	0.052915																	3	-0.26	-0.18	-0.04	-0.16	0.111355
			dpb4-A62S																						dpb4-A62S
			log2			Mean	Std deviation																		log2			Mean	Std deviation
	Time (hr)	0	0	0	0	0	0																Time (hr)	0	0	0	0	0	0
		1	-0.26	-0.24	-0.28	-0.26	0.02																	1	-0.45	-0.59	-0.4	-0.48	0.0984886
		2	-0.28	-0.41	-0.21	-0.3	0.101489																	2	-0.89	-0.74	-0.68	-0.77	0.108167
		3	-0.82	-0.65	-0.72	-0.73	0.08544																	3	-1.14	-1.21	-1.09	-1.14667	0.0602771
	0.6 kb from DSB									p-value 0.6 kb													0.6 kb from DSB									p-value 0.6 kb
			wt																						wt
			log2			Mean	Std deviation			t-test wt-dpb4D		t-test wt-dpb4-A62S		t-test dpb4D-dpb4-A62S											log2			Mean	Std deviation			t-test wt-dpb4D		t-test wt-dpb4-A62S		t-test dpb4D-dpb4-A62S
	Time (hr)	0	0	0	0	0	0																Time (hr)	0	0	0	0	0	0
		1	-0.51	-0.38	-0.54	-0.476667	0.085049		1h	0.00137409	***	0.00368467	***	0.120079	ns									1	-0.56	-0.61	-0.42	-0.53	0.0984886		1h	0.00225285	***	0.00281546	***	0.118815	ns
		2	-0.57	-0.64	-0.52	-0.576667	0.0602771		2h	0.000911859	***	0.00370974	***	0.913349	ns									2	-0.78	-0.69	-0.79	-0.753333	0.0550757		2h	8.55087e-05	***	0.00273699	***	0.000588977	***
		3	-1.11	-1.12	-1.04	-1.09	0.043589		3h	0.00010619	***	0.00112736	***	0.00174664	***									3	-0.72	-0.76	-0.79	-0.756667	0.0351188		3h	7.70262e-05	***	0.00402252	***	0.00135263	***
			dpb4D											***p<0,005											dpb4D											***p<0,005
			log2			Mean	Std deviation							ns: not significant											log2			Mean	Std deviation							ns: not significant
	Time (hr)	0	0	0	0	0	0																Time (hr)	0	0	0	0	0	0
		1	-0.07	-0.09	-0.03	-0.0633333	0.0305505																	1	-0.09	-0.08	-0.15	-0.106667	0.0378594
		2	-0.24	-0.19	-0.15	-0.193333	0.0450925																	2	-0.11	-0.01	-0.05	-0.0566667	0.0503322
		3	-0.09	-0.25	-0.07	-0.136667	0.0986577																	3	-0.2	-0.28	-0.25	-0.243333	0.0404145
			dpb4-A62S																						dpb4-A62S
			log2			Mean	Std deviation																		log2			Mean	Std deviation
	Time (hr)	0	0	0	0	0	0																Time (hr)	0	0	0	0	0	0
		1	-0.18	-0.13	-0.08	-0.13	0.05																	1	-0.14	-0.15	-0.17	-0.153333	0.0152753
		2	-0.3	-0.17	-0.13	-0.2	0.0888819																	2	-0.51	-0.48	-0.41	-0.466667	0.051316
		3	-0.74	-0.59	-0.68	-0.67	0.0754983																	3	-0.6	-0.5	-0.53	-0.543333	0.051316
	1.8 kb from DSB									p-value 1.8 kb													1.8 kb from DSB									p-value 1.8 kb
			wt																						wt
			log2			Mean	Std deviation			t-test wt-dpb4D		t-test wt-dpb4-A62S		t-test dpb4D-dpb4-A62S											log2			Mean	Std deviation			t-test wt-dpb4D		t-test wt-dpb4-A62S		t-test dpb4D-dpb4-A62S
	Time (hr)	0	0	0	0	0	0																Time (hr)	0	0	0	0	0	0
		1	-0.3	-0.35	-0.37	-0.34	0.0360555		1h	0.00170896	***	0.0655354	ns	0.0810282	ns									1	-0.29	-0.28	-0.32	-0.296667	0.0208167		1h	0.00445472	***	0.005024	ns	0.112421	ns
		2	-0.4	-0.51	-0.42	-0.443333	0.0585947		2h	0.00115993	***	0.00255371	***	0.25105	ns									2	-0.52	-0.48	-0.41	-0.47	0.0556776		2h	0.0014531	***	0.0048844	***	0.0747961	ns
		3	-0.58	-0.65	-0.61	-0.613333	0.0351188		3h	5.9783e-05	***	0.00417138	***	0.000966468	***									3	-0.61	-0.53	-0.55	-0.563333	0.0416333		3h	0.000258364	***	0.0077446	**	0.0568588	ns
			dpb4D											***p<0,005											dpb4D											**p<0,01
			log2			Mean	Std deviation							ns: not significant											log2			Mean	Std deviation							***p<0,005
	Time (hr)	0	0	0	0	0	0																Time (hr)	0	0	0	0	0	0							ns: not significant
		1	-0.12	-0.03	-0.1	-0.0833333	0.0472582																	1	-0.2	-0.18	-0.14	-0.173333	0.0305505
		2	-0.15	-0.12	-0.08	-0.116667	0.0351188																	2	-0.19	-0.11	-0.17	-0.156667	0.0416333
		3	-0.14	-0.15	-0.09	-0.126667	0.0321455																	3	-0.15	-0.14	-0.21	-0.166667	0.0378594
			dpb4-A62S																						dpb4-A62S
			log2			Mean	Std deviation																		log2			Mean	Std deviation
	Time (hr)	0	0	0	0	0	0																Time (hr)	0	0	0	0	0	0
		1	-0.3	-0.14	-0.19	-0.21	0.0818535																	1	-0.21	-0.2	-0.23	-0.213333	0.0152753
		2	-0.21	-0.14	-0.13	-0.16	0.043589																	2	-0.26	-0.27	-0.19	-0.24	0.043589
		3	-0.36	-0.45	-0.43	-0.413333	0.0472582																	3	-0.29	-0.39	-0.23	-0.303333	0.080829

## Sheet: Figure 3a
																																	ANTIBODY: ANTI-RAD53 (ab104232)

## Sheet: Figure 3b
																															ANTIBODY: ANTI-RAD53 (ab104232)

## Sheet: Figure 3c
	Rad9-HA
	0.6 kb from DSB
									p-value 0.6 kb
	wt
					Mean	Std deviation			t-test wt-dpb4D		t-test wt-dpb4-A62S		t-test dpb4-A62S-dpb4D
Time (hr)	0	1.68	1.48	1.55	1.57	0.101489
	1	4.98	4.58	4.88	4.81333	0.208167		1h	0.00352706	***	0.00305631	***	0.000720588	***
	2	8.65	9.22	8.75	8.87333	0.304357		2h	0.00274814	***	0.00205884	***	0.000523219	***
	3	12.36	13.76	14.11	13.41	0.926013		3h	0.00499784	***	0.00258022	***	0.000432333	***
	dpb4D												***p<0,005
					Mean	Std deviation
Time (hr)	0	1.43	1.47	1.64	1.51333	0.111505
	1	3.31	2.33	2.31	2.65	0.571664
	2	5.87	4.01	5.31	5.06333	0.954219
	3	9.48	6.86	6.99	7.77667	1.47656
	dpb4-A62S
					Mean	Std deviation
Time (hr)	0	0.99	0.95	0.77	0.903333	0.117189
	1	6.68	7.35	7.98	7.33667	0.650103
	2	13.05	12.1	11.55	12.2333	0.758837
	3	17.46	17.88	18.98	18.1067	0.784942
	No tag
					Mean	Std deviation
Time (hr)	0	2.11	2.04	2.13	2.09333	0.0472582
	1	1.35	1.49	1.56	1.46667	0.106927
	2	2.35	2.49	2.44	2.42667	0.070946
	3	2.59	2.61	2.97	2.72333	0.213854
	1.8 kb from DSB								p-value 1.8 kb
	wt
					Mean	Std deviation			t-test wt-dpb4D		t-test wt-dpb4-A62S		t-test dpb4-A62S-dpb4D
Time (hr)	0	1.17	1.34	1.45	1.32	0.141067
	1	5.34	5.82	5.99	5.71667	0.337095		1h	0.00193468	***	0.00480206	***	0.000482559	***
	2	9.68	10.58	10.41	10.2233	0.478156		2h	0.00382637	***	0.00492563	***	0.000730082	***
	3	15.01	14.19	13.98	14.3933	0.544273		3h	0.000115674	***	0.00441581	***	2.44547e-05	***
	dpb4D												***p<0,005
					Mean	Std deviation
Time (hr)	0	1.2	1.36	1.48	1.34667	0.140475
	1	3.25	3.36	3.99	3.53333	0.399291
	2	7.84	6.49	7.49	7.27333	0.700595
	3	7.34	7.19	8.24	7.59	0.567891
	dpb4-A62S
					Mean	Std deviation
Time (hr)	0	2.17	2.25	2.1	2.17333	0.0750555
	1	7.77	7.69	8.85	8.10333	0.647868
	2	14.57	12.67	13.98	13.74	0.972471
	3	16.22	16.91	17.01	16.7133	0.430155
	No tag
					Mean	Std deviation
Time (hr)	0	2.32	2.1	2.2	2.20667	0.110151
	1	1.44	1.55	1.88	1.62333	0.228983
	2	1.84	1.55	1.74	1.71	0.147309
	3	1.93	1.88	2.19	2	0.166433

## Sheet: Figure 3d
															ANTIBODY: ANTI-HA (12CA5)

## Sheet: Figure 5a
Rad9-HA
0.6 kb from DSB
		wt							p-value 0.6 kb
					Mean	Std deviation
Time (h)	0	1.51	1.68	1.76	1.65	0.127671			t-test wt-dot1D		t-test wt-dpb4D		t-test wt-dot1D dpb4D		t-test dot1D-dpb4D		t-test dot1D-dot1Ddpb4D		t-test dpb4D-dot1Ddpb4D
	2	8.99	9.25	11.47	9.90333	1.36299		2h	0.00350095	***	0.00496504	***	0.0042275	***	0.452945	ns	0.423456	ns	0.242007	ns
	3	15.28	13.59	17.21	15.36	1.81133		3h	0.0011263	***	0.00404525	***	0.00182299	***	0.0542433	ns	0.731221	ns	0.0912478	ns
		dot1D																	***p<0,005
					Mean	Std deviation													ns: not significant
Time (h)	0	1.68	1.75	1.79	1.74	0.0556776
	2	5.21	4.87	4.36	4.81333	0.427824
	3	6.34	6.84	5.98	6.38667	0.431895
		dpb4D
					Mean	Std deviation
Time (h)	0	1.81	1.74	1.71	1.75333	0.051316
	2	4.68	5.75	5.01	5.14667	0.547936
	3	8.21	7.09	9.21	8.17	1.06057
		dot1D dpb4D
					Mean	Std deviation
Time (h)	0	1.73	1.71	1.74	1.72667	0.0152753
	2	4.89	3.18	4.76	4.27667	0.951963
	3	6.14	7.31	4.89	6.11333	1.21022
		No tag
					Mean	Std deviation
Time (h)	0	1.61	1.85	1.76	1.74	0.121244
	2	1.79	1.81	1.58	1.72667	0.12741
	3	1.86	1.82	1.56	1.74667	0.162891
1.8 kb from DSB
		wt							p-value 1.8 kb
					Mean	Std deviation
Time (h)	0	1.7	1.71	1.73	1.71333	0.0152753			t-test wt-dot1D		t-test wt-dpb4D		t-test wt-dot1D dpb4D		t-test dot1D-dpb4D		t-test dot1D-dot1Ddpb4D		t-test dpb4D-dot1Ddpb4D
	2	11.25	10.77	13.14	11.72	1.25296		2h	0.00174512	***	0.00249655	***	0.00200014	***	0.285512	ns	0.964552	ns	0.319079	ns
	3	16.67	18.01	14.88	16.52	1.57038		3h	0.00146136	***	0.00413389	***	0.00148999	***	0.37637	ns	0.97466	ns	0.389327	ns
		dot1D																	***p<0,005
					Mean	Std deviation													ns: not significant
Time (h)	0	1.74	1.72	1.75	1.73667	0.0152753
	2	3.21	4.31	5.55	4.35667	1.1707
	3	8.84	7.56	6.43	7.61	1.20578
		dpb4D
					Mean	Std deviation
Time (h)	0	1.76	1.77	1.81	1.78	0.0264575
	2	4.94	4.81	6.61	5.45333	1.00381
	3	7.24	8.59	10.51	8.78	1.64326
		dot1D dpb4D
					Mean	Std deviation
Time (h)	0	1.7	1.68	1.67	1.68333	0.0152753
	2	3.18	4.36	5.67	4.40333	1.24557
	3	8.84	7.67	6.42	7.64333	1.21022
		No tag
					Mean	Std deviation
Time (h)	0	1.64	1.63	1.61	1.62667	0.0152753
	2	1.85	1.89	2.14	1.96	0.157162
	3	1.74	1.79	2.12	1.88333	0.206478

## Sheet: Figure 5b
Rad9-HA
0.6 kb from DSB									p-value 0.6 kb
		wt
					Mean	Std deviation			t-test wt-Rad9-STAA		t-test wt-dpb4D		t-test wt-Rad9-STAA dpb4D		T test Rad9STAA-dpb4D Rad9-STAA		t -test dpb4D-dpb4D Rad9-STAA		t-test Rad9-STAA -dpb4D
Time (h)	0	1.24	1.35	1.48	1.35667	0.120139
	2	9.01	9.35	11.5	9.95333	1.3502		2h	0.00363553	***	0.00346839	***	0.000632543	***	0.0028999	***	0.00134199	***	0.798329	ns
	3	13.84	14.21	15.51	14.52	0.877097		3h	0.000451195	***	0.00226618	***	0.000174159	***	0.00351157	***	0.00470565	***	0.422888	ns
		rad9-STAA																	***p<0,005
					Mean	Std deviation													ns: not significant
Time (h)	0	1.45	1.34	1.61	1.46667	0.135769
	2	5.34	4.16	4.77	4.75667	0.590113
	3	7.34	8.54	7.41	7.76333	0.673523
		dpb4D
					Mean	Std deviation
Time (h)	0	1.61	1.44	1.74	1.59667	0.150444
	2	4.38	5.25	4.99	4.87333	0.44658
	3	8.35	9.77	7.33	8.48333	1.22545
		rad9-STAA dpb4D
					Mean	Std deviation
Time (h)	0	1.66	1.76	1.83	1.75	0.08544
	2	1.55	2.4	2.1	2.01667	0.431084
	3	3.81	1.44	3.14	2.79667	1.22173
		No tag
					Mean	Std deviation
Time (h)	0	1.63	1.79	1.81	1.74333	0.0986577
	2	1.24	1.91	1.95	1.7	0.398873
	3	1.76	1.54	1.99	1.76333	0.225019
1.8 kb from DSB									p-value 1.8 kb
		wt
					Mean	Std deviation			t-test wt-Rad9-STAA		t-test wt-dpb4D		t-test wt-Rad9-STAA dpb4D		T test Rad9STAA-dpb4D Rad9-STAA		t -test dpb4D-dpb4D Rad9-STAA		t-test Rad9-STAA -dpb4D
Time (h)	0	1.47	1.55	1.38	1.46667	0.085049
	2	11.88	11.58	13.34	12.2667	0.941559		2h	0.000328803	***	0.00428462	***	6.91479e-05	***	0.00496853	***	0.00145907	***	0.0193683	*
	3	14.36	16.22	15.45	15.3433	0.934577		3h	0.00495368	***	0.00394564	***	7.47781e-05	***	0.0020568	***	0.00255605	***	0.76613	ns
		rad9-STAA																	*p<0,05
					Mean	Std deviation													***p<0,005
Time (h)	0	1.99	1.64	1.85	1.82667	0.176163													ns: not significant
	2	5.21	4.98	4.01	4.73333	0.636894
	3	8.44	9.78	11.28	9.83333	1.42075
		dpb4D
					Mean	Std deviation
Time (h)	0	2.1	2.06	1.89	2.01667	0.111505
	2	7.87	6.24	8.26	7.45667	1.07156
	3	9.26	10.98	8.15	9.46333	1.42591
		rad9-STAA dpb4D
					Mean	Std deviation
Time (h)	0	2.41	2.31	2.27	2.33	0.072111
	2	2.01	2.68	2.48	2.39	0.343948
	3	2.55	2.39	3.98	2.97333	0.875462
		No tag
					Mean	Std deviation
Time (h)	0	1.98	1.86	2.07	1.97	0.105357
	2	2.76	1.08	2.78	2.20667	0.975773
	3	2.54	2.14	2.04	2.24	0.264575

[truncated: 27 more sheets: Figura 5c, Figure 5d, Figure 6a, Figure 6b, Figure 6c, Figure 6d, Figure 6e, Figure 6f, Figure 7a, Figure 7b, Figure 7c, Figure 7d, Figure 7g, Figure 7h, Figure 8c, Figure 8d, Figure 8e, Figure 8f, Supplementary Figure 3, Supplementary Figure 4 …]
